# Supplementary material for: Synthesis, Urease Inhibition, Molecular Docking, and Optical Analysis of a Symmetrical Schiff Base and Its Selected Metal Complexes
Source: Molecules. 2024 Oct 16;29(20):4899. doi: 10.3390/molecules29204899 (PMC11510561; doi:10.3390/molecules29204899)
Supplement: Supplementary file 1 [file molecules-29-04899-s001.zip]

Archive with 1 entries (1 files):
- molecules-3223158-supplementary.pdf
